# Supplementary material for: Study Protocol and Baseline Cardiometabolic Characterization of the RIO-Study (Response to an Intervention with Omega-3): A Randomized, Double-Blind, Placebo-Controlled Crossover Trial on Lipid and Inflammatory Profiles in Overweight and Obese Adults with Hypertriglyceridemia in Valdivia, Chile
Source: Nutrients. 2025 Oct 29;17(21):3397. doi: 10.3390/nu17213397 (PMC12608147; doi:10.3390/nu17213397)
Supplement: Supplementary file 1 [file nutrients-17-03397-s001.zip]

Archive with 1 entries (1 files):
- nutrients-3945756-supplementary.pdf
